# Supplementary material for: A Bioinspired Multi-Level Numerical Model of the Tibiofemoral Joint for Biomechanical and Biomimetic Applications
Source: Biomimetics (Basel). 2025 Feb 18;10(2):119. doi: 10.3390/biomimetics10020119 (PMC11853415; doi:10.3390/biomimetics10020119)
Supplement: Supplementary file 1 [file biomimetics-10-00119-s001.zip]

Archive with 1 entries (1 files):
- biomimetics-3428898-supplementary.pdf
